# Supplementary material for: A Phenotyping Method of Giant Cells from Root-Knot Nematode Feeding Sites by Confocal Microscopy Highlights a Role for CHITINASE-LIKE 1 in Arabidopsis
Source: Int J Mol Sci. 2018 Jan 31;19(2):429. doi: 10.3390/ijms19020429 (PMC5855651; doi:10.3390/ijms19020429)
Supplement: Supplementary file 1 [file ijms-19-00429-s001.zip]

Archive with 7 entries (6 files):
- Supplementary-1/
- Supplementary-1/Table S1.pdf
- Supplementary-1/Vid_S1.avi
- Supplementary-1/Vid_S2.avi
- Supplementary-1/Vid_S3.avi
- Supplementary-1/Vid_S4.avi
- Supplementary-1/Vid_S5reducido.avi
