# Supplementary material for: A Phenotyping Method of Giant Cells from Root-Knot Nematode Feeding Sites by Confocal Microscopy Highlights a Role for CHITINASE-LIKE 1 in Arabidopsis
Source: Int J Mol Sci. 2018 Jan 31;19(2):429. doi: 10.3390/ijms19020429 (PMC5855651; doi:10.3390/ijms19020429)
Supplement: Supplementary file 2 [file ijms-19-00429-s002.zip]

Archive with 5 entries (4 files):
- Supplementary-2/
- Supplementary-2/Vid_S6.avi
- Supplementary-2/Vid_S7.avi
- Supplementary-2/Vid_S8.avi
- Supplementary-2/Vid_S9.avi
